# Supplementary material for: Evaluating the Impact of an 8-Week Family-Focused E-Health Lifestyle Program for Adolescents: A Retrospective, Real-World Evaluation
Source: Nutrients. 2025 Nov 10;17(22):3509. doi: 10.3390/nu17223509 (PMC12655396; doi:10.3390/nu17223509)
Supplement: Supplementary file 1 [file nutrients-17-03509-s001.zip]

Archive with 1 entries (1 files):
- nutrients-3929728-supplementary.pdf
